# Supplementary material for: Genomic Surveillance of Salmonella from the Comunitat Valenciana (Spain)
Source: Antibiotics (Basel). 2023 May 9;12(5):883. doi: 10.3390/antibiotics12050883 (PMC10215213; doi:10.3390/antibiotics12050883)
Supplement: Supplementary file 1 [file antibiotics-12-00883-s001.zip]

Archive with 1 entries (1 files):
- antibiotics-2362614-supplementary.pdf
